# Supplementary material for: Effects of Caulerpa taxifolia on Physiological Processes and Gene Expression of Acropora hyacinthus during Thermal Stress
Source: Biology (Basel). 2022 Dec 9;11(12):1792. doi: 10.3390/biology11121792 (PMC9775474; doi:10.3390/biology11121792)
Supplement: Supplementary file 1 [file biology-11-01792-s001.zip]

Archive with 1 entries (1 files):
- biology-2052935-supplementary.pdf
